# Supplementary material for: Incidence of Gallstones in Patients with Obesity After Bariatric Surgery in Northern Saudi Arabia: A Cross-Sectional Study
Source: Clin Pract. 2025 Jun 23;15(7):115. doi: 10.3390/clinpract15070115 (PMC12293454; doi:10.3390/clinpract15070115)
Supplement: Supplementary file 1 [file clinpract-15-00115-s001.zip]

Archive with 1 entries (1 files):
- clinpract-3664016-supplementary.pdf
